# Supplementary material for: Characteristics and Electronic Band Alignment of a Transparent p-CuI/n-SiZnSnO Heterojunction Diode with a High Rectification Ratio
Source: Nanomaterials (Basel). 2021 May 7;11(5):1237. doi: 10.3390/nano11051237 (PMC8151173; doi:10.3390/nano11051237)
Supplement: Supplementary file 1 [file nanomaterials-11-01237-s001.zip]

Archive with 1 entries (1 files):
- nanomaterials-1171308-supplementary.pdf
